# Supplementary material for: Loss of Nuclear Functions of HOXA10 Is Associated With Testicular Cancer Proliferation
Source: Front Oncol. 2018 Dec 7;8:594. doi: 10.3389/fonc.2018.00594 (PMC6292994; doi:10.3389/fonc.2018.00594)
Supplement: Supplementary file 2 [file Data_Sheet_2.xlsx]

## Sheet: Sheet1
Antibody Information
Antibody	Clone ID	Cat. No.	Supplier
Tubulin		ab18251	Abcam
Histone H3		ab1791	Abcam
p53		#9282	Cell Signaling
Vinculin	hVIN-1	V9131	Sigma Aldrich
p21	F5	sc-6244	Santa Cruz
p27	C19	sc-528	Santa Cruz
Cyclin D2	34B1-3	sc-452	Santa Cruz
Cyclin E	M-20	sc-481	Santa Cruz
p-Akt		#9271	Cell Signaling
p-Erk		#9101	Cell Signaling
t-Erk		#9102	Cell Signaling
t-Akt		#9272	Cell Signaling
t-STAT3	124H6	#9139	Cell Signaling
p-STAT3	3E2	#9138	Cell Signaling
t-Kit		#3392	Cell Signaling
p-Kit		#3391	Sigma Aldrich

## Sheet: Sheet2
Primer Information
Primer Name	Forward Primer Sequence	Reverse Primer Sequence
18S	TTGACGGAAGGGCACCACCAG	GCACCACCACCCACGGAATCG
HOXA10	AGTACCCGGCTACTTCCGCCTGTC	CGCTCTTTGCTGTGAGCCAGTTG
